# Supplementary material for: Arbuscular Mycorrhiza Support Plant Sulfur Supply through Organosulfur Mobilizing Bacteria in the Hypho- and Rhizosphere
Source: Plants (Basel). 2022 Nov 11;11(22):3050. doi: 10.3390/plants11223050 (PMC9694294; doi:10.3390/plants11223050)
Supplement: Supplementary file 1 [file plants-11-03050-s001.zip]

Archive with 1 entries (1 files):
- plants-2027182-supplementary.pdf
